# Supplementary material for: The implication of plastid transcriptome analysis in petaloid monocotyledons: A case study of Lilium lancifolium (Liliaceae, Liliales)
Source: Sci Rep. 2019 Apr 30;9:6662. doi: 10.1038/s41598-019-43259-7 (PMC6491592; doi:10.1038/s41598-019-43259-7)
Supplement: Supplementary file 1 — Supplementary Tables [file 41598_2019_43259_MOESM1_ESM.xlsx]

## Sheet: Supplementary Table 1
Supplementary Table 1. RNA editing sites in non-coding regions of L. lancifolium cpDNA
N0	Region	Coverage	Editing content
1	trnK_UUU-rps16	154	C:123 (79.4%);T: 25(16.1%)
2	rps16-trnQ_UUG	108	C:0; U:108 (100%)
3	atpF intron	1869	T:1598 (85.5%); G:270 (14.4%)
4	atpF-atpH	5929	G:2313 (39%); A: 3598 (60.7%)
5	atpH-atpI	1674	A:431 (25.7%); G:1241 (74.1%)
6		830	C:658 (79.2%); T:170 (20.5%)
7	rpoC2-trnC_GCA	254	G:165 (64.7%); A:90 (35.3%)
8	ycf3 intron 2	950	G:111 (11.7%); C:839 (88.2%)
9	ycf3-trnS_GGA	1012	G:509 (50.2%); A:504 (49.8%)
10	trnF_GAA-ndhJ	3078	A:1614(52.4%); G:1448 (47%)
11	ndhC-trnV_UAC	127	A:127(100%); G:0
12		121	A:10 (8.2%); G:112 (91.8%)
13		388	A:22 (5.7%); G:367 (94.3%)
14	rbcL-accD	454	C:423 (93%); T:32 (7%)
15	psaI-ycf4	6268	C:5724 (91.3%); T:538 (8.6%)
16		4320	C:249 (5.8%); T:4065 (94.1%)
17	psbE-petL	2301	C:1930 (83.8%); T:367 (15.9%)
18		1730	C:1626 (93.9%); T:103 (6%)
19	rpl33-rps18	2654	C:2621 (98.7%); A:32 (1.2%)
20	rps18-rpl20	2123	G:1983 (93.4%); A:134 (6.3%)
21	clpP intron 1	600	C:0; A:600(6.3%)
22	clpP-psbB	298	G:237 (79.3%); A:61 (20.4%)
23	petB intron	7263	C:1473 (20.3%); T:5788 (79.7%)
24	infA-rps8	1282	G:1117 (87.1%); A:165 (12.9%)
25	ycf2-ycf15	168	C:149 (88.2%); A: 19 (11.2%)
26	rps12 intron	582	C:238 (40.8%); U: 344 (59%)
27		707	C:87 (12.3%); U: 620 (87.6%)
28	rps12-trnV_GAC	142	C:0 ; T: 142(100%)
29		173	C:156 (89.7%) ; T: 18(10.3%)
30	psaC-ndhE	3622	G:3367 (92.9%) ; A: 244(6.7%)
31	ndhG-ndhI	302	G:222 (73.3%) ; A: 81 (26.7%)
32	ndhA intron	2046	G:449 (21.9%) ; A: 1594 (77.9%)

## Sheet: Supplementary Table 2
Supplementary Table 2. Comparison of RNA editing features among monocots
Species	Number of RNA Editing site in coding regions	Number of Nonsynonymous amino acid change	Number of C to U editing sites
Lilium lancifolium	90	78	88
Deschampsia antarctica	30	24	17
Phalaenopsis aphrodite subp formosana	137	58	126
Spirodela polyrhiza	66	63	66
